# Supplementary material for: Evolution of histone 2A for chromatin compaction in eukaryotes
Source: eLife. 2014 Jun 17;3:e02792. doi: 10.7554/eLife.02792 (PMC4098067; doi:10.7554/eLife.02792)
Supplement: Figure 1—source data 1. — DOI: http://dx.doi.org/10.7554/eLife.02792.004 [file elife02792s001.xlsx]

## Sheet: H2A NTD MSA
H2A N-terminal domain multiple sequence alignment (MSA)
Each identifier is as follows: Species name % Kingdom % Genome Size % UniqueID number
Kingdoms are as follows: Protazoa, R; Fungi, F; Plants, P; Animals, A
Bbovis%R%8%H21918 MTADEK-TAVGGGR---K------K----T--V--K----S--V-TKSAKAG
Cparvum%R%8%H16871 MSG--KVTSS-GGRGGGK------K----T-T-R-K----T--M-SNSAKAG
Tparva%R%8%H20743 MSA--KG--VAGGR---K------KA--------AKAV-------TKSAKAG
Agossypii%F%9%H30532 MS------------G--K----GGKA-G-S--A-AKA---S-Q--SRSAKAG
Ppastoris%F%9%H17314 MS----------G-G--K----G-KA---S-SA-EKA---ST---SRSSKAG
Tannulata%R%9%H18560 MSA--KG--VAGGR---K------KA--------AKAV-------TKSAKAG
Chominis%R%10%H22325 MSG--KVTSS-GGRGGGK------K----T-T-R-K----T--M-SNSAKAG
Glamblia%R%10%H18181 MS--TKPVKDN------------------S-----K-M----K--SRSARAG
Lthermotolerans%F%10%H32124 MS----------G-G--K----GGKA-G-S--A-AKA---S-Q--SRSAKAG
Zrouxii%F%10%H32028 MS----------G-G--K----GGKA-G-S--A-AKA---S-Q--SRSAKAG
Klactis%F%11%H30373 MS------------G--K----GGKA-G-S--A-AKA---S-Q--SRSAKAG
Sjaponicus%F%11%H20381 MS----------G-G--K--S-GGKAAVP------K----SAQ--SRSAKAG
Cglabrata%F%12%H30533 MS----------G-G--K----GGKA-G-S--A-AKA---S-Q--TRSAKAG
Dhansenii%F%12%H30735 MS----------G-G--K-----GKA-G-S-S--EKA---ST---SRSAKAG
Gintestinalis%R%12%H15938 MS--TKPVKDN------------------S-----K-M----K--SRSARAG
Scerevisiae%F%12%H394 MS----------G-G--K----GGKA-G-S--A-AKA---S-Q--SRSAKAG
Olucimarinus%P%13%H82725 MS----------GRG--K-----GK----SG----K------KATSRSAKAG
Otauri%P%13%H24793 MS----------GRG--K-----GK----TG----K------KAMSRSAKAG
Spombe%F%14%H7084 MS----------G-G--K--S-GGKAA-----V-AK----SAQ--SRSAKAG
Cdubliniensis%F%15%H2989 MS----------G-G--K-----GKA-G-T-S--EKA---ST---SRSAKAG
Ctropicalis%F%15%H17103 MS----------G-G--K-----GKA-G-S-S--EKA---ST---SRSAKAG
Lelongisporus%F%15%H17808 MS----------G-G--K-----GKA-G-S-S--EKA---ST---SRSAKAG
Pstipitis%F%15%H30759 MS----------G-G--K-----GKA-G-S-S--EKA---ST---SRSAKAG
Vpolyspora%F%15%H77735 MS----------G-G--K----GGKA-G-T-T--AKA---S-Q--SRSAKAG
Clusitaniae%F%16%H16581 MS----------G-G--K-----GKA-G-S-T--EKA---ST---SRSAKAG
Cneoformans%F%19%H15371 MSS---------G-G--K-----GKA---S-S--E-----T-KSSSRSSKAG
Pyoelii%R%20%H26113 MSA--K-GKT--GR---K------KA-V-------K-G--T----SNSAKAG
Umaydis%F%20%H26097 MSS---------G-G--K--S-GGKAGDAS-S---KA-----Q--SRSAKAG
Mpusilla%P%21%H64837 MS----------GRG--K-----GK----SG----K------KAVSRSAKAG
Msp.%P%21%H3840 MS----------GRG--K-----GK----SG----K------KAVSRSAKAG
Tbrucei%R%21%H2853 MATP-KQA-V-------K------KA---S-----KGG--S----SRSVKAG
Ylipolytica%F%21%H30765 MSS---------G-G--K--S-GGKA-A-S-S--SK----TSK--SRSAKAD
Mcanis%F%23%H17887 MT----------G-G--K--S-GGKA---SGT---K----TSQ--SRSSKAG
Pfalciparum%R%23%H9130 MS--AK-GKT--GR---K------KA--------------S-KGTSNSAKAG
Pknowlesi%R%24%H18885 MS--AK-GKT--GR---K------KA------V---------KGTSNSAKAG
Pvivax%R%27%H20669 MS--AK-GKT--GR---K------KA------V---------KGTSNSAKAG
Aclavatus%F%28%H16838 MTG----GKS--G-G---------KA---SGS---K-NA---Q--SRSSKAG
Calbicans%F%28%H4869 MS----------G-G--K-----GKA-G-T-S--EKA---ST---SRSAKAG
Pmarinus%R%28%H17625 MS--GK-GK--GGRG--K---A-GKK---SGS-----GA---K--SRSAKAG
Valbo%F%28%H16495 MT----------G-G-GK--S-GGKA---SGS---K-NA---Q--SRSSKAG
Afumigatus%F%29%H9474 MT----------G-G--K--S-GGKA---SGS---K-NA---Q--SRSSKAG
Aterreus%F%29%H22433 MT----------G-G--K--S-GGKA---SGS---K-NA---Q--SRSSKAG
Cimmitis%F%29%H22523 MT----------G-G--K--S-GGKA---SGS---K----SSQ--SRSSKAG
Cposadasii%F%29%H17598 MT----------G-G--K--S-GGKA---SGS---K----SSQ--SRSSKAG
Pbrasiliensis%F%30%H18959 MT----------G-G--K--S-GGKA---SGS---K----TSQ--SRSSKAG
Pmarneffei%F%30%H20401 MT----------G-G--K--S-GGKA---SGS---K-N--S-Q--SRSSKAG
Ureesii%F%30%H16660 MT----------G-G--K--S-GGKA---SGS---K----SSQ--SRSSKAG
Enidulans%F%31%H7098 MT----------G-G--K--S-GGKA---SGS---K-NA---Q--SRSSKAG
Linfantum%R%32%H10427 MAT-PRSA---------K------KA------AR-K----S---GSKSAKCG
Nfischeri%F%32%H16817 MT----------G-G--K--S-GGKA---SGS---K-NA---Q--SRSSKAG
Acapsulatus%F%33%H17760 MT----------G-G--K--S-GGKA---SG----K----TSQ--SRSSKAG
Lmajor%R%33%H14752 MAT-PRSA---------K------KA------AR-K----SS---TKSAKAG
Aniger%F%34%H26501 MT----------G-G--K--S-GGKA---SGS---K-NA---Q--SRSSKAG
Ddiscoideum%R%34%H16276 MTESE-TTS--------K------KVNK-----R--V-----KPVPKSTKAG
Panserina%F%34%H30767 MT----------G-G-GK--S-GGKA---S-S--GK-NA---Q--SRSSKAG
Pchrysogenum%F%34%H40181 MT----------G-G--K--S-GGKA---SGS---K-NA---Q--SRSSKAG
Tpseudonana%R%34%H7955 MS--GK-GK--GGRG--------EK----------K------Q-TSSSAKAG
Cglobosum%F%35%H30776 MT---------GG-G--K--S-GGKA---SGS---K-NA---Q--SRSSKAG
Ccinerea%F%36%H76853 MS--GK-GK------AGK-SS-GGKA-G--GDN--K----S-Q--SRSAKAG
Gzeae%F%36%H22540 MT----------G-G-GK--S-GGKA---SGS---K-NA---Q--SRSSKAG
Aoryzae%F%37%H30783 MT------------G-GK--S-GGKA---SGS---K-NA---Q--SRSSKAG
Ncrassa%F%37%H3212 MT----------G-G-GK--S-GGKA---SGS---K-NA---Q--SRSSKAG
Pnodorum%F%37%H30761 MT------------G-GK--S-GGKA---SGS---K---SSAQ--SRSSKAG
Ptritici%F%38%H22127 MT------------G-GK--S-GGKA---SGS---K---SSAQ--SRSSKAG
Ssclerotiorum%F%38%H77805 MT------------G-GK--SAGGKA-GAT-----K-NA---Q--SRSSKAG
Mbrevicollis%F%39%H69398 MSS-----KT------GK---A-GKA-AG-G----KA-----K--SRSSRAG
Aflavus%F%40%H10977 MT------------G-GK--S-GGKA---SGS---K-NA---Q--SRSSKAG
Nhaematococca%F%40%H3797 MT----------G-G-GK--S-GGKA---SGS---K-NA---Q--SRSSKAG
Mgrisea%F%41%H14814 MT----------G-G-GK--S-GGKA---SGS---K-NA---Q--SRSSKAG
Bfuckeliana%F%42%H22415 MT------------G-GK--SAGGKA-G-T-T---K-NA---Q--SRSSKAG
Odioica%A%51%H10423 MS----------GR---K--SLTKK----S-T---KAGK---K--SRSSRAG
Tcruzi%R%55%H6904 MAT-PK--Q------AAKKAS--KK-R--S------GG--------RSAKAG
Adermatitidis%F%65%H16569 MT------------G-GK--S-GGKA---SG-G--K----TSQ--SRSSKAG
Ptetraurelia%R%72%H69544 MSS-----------G-GK-G-KAGKG-G-------KAAGA-HKSVSRSHKAG
Tgondii%R%80%H8294 MS-----AKGAGGR---K-----K---T-S-S--GK------K-VSRSAKAG
Mglobosa%F%89%H76038 MS------------G-GK--S-GGKAGDAS-S--VK----T-Q--SRSAKAG
Tadhaerens%A%98%H58363 MS----------GRG--K----GGK-------ARNKA-----K--SRSTRAG
Celegans%A%100%H1680 MS----------GRG--K----GGKAK--TG-G--KA-----K--SRSSRAG
Tthermophila%R%104%P35065 MSTT---GK---G-G--K----A-KGK--TAS--SK------QV-SRSARAG
Bmalayi%A%108%H22619 MS----------GRG--K----GGKAK--S-S--GKA-----K--SRSSRAG
Cbriggsae%A%108%H52086 MS----------GRG--K----GGKAK--TG-G--KA-----K--SRSSRAG
Phumanus%A%108%H17175 MS----------GRG--K----GGK-------VKGKA-----K--SRSNRAG
Cintestinalis%A%117%H21194 MS----------GRG--KGKTAGGKSGKP-AGV--K----S-K--SRSMRAG
Creinhardtii%P%121%H1195 MA----------GRG--K-----GK----T-S--GK------KAVSRSAKAG
Dmojavensis%A%130%H66319 MS----------GRG--K----GGK-------VKGKA-----K--SRSNRAG
Derecta%A%135%H10601 MS----------GRG--K----GGK-------VKGKA-----K--SRSNRAG
Vcarteri%P%138%H7091 MA----------GRG--K-----GK----T--A-GK------KAVSRSSKAG
Athaliana%P%157%H15135 MA----------GRG--K---TLG-----SGSAK-KA---T----TRSSKAG
Tvaginalis%R%160%H20567 MP--AK--KGV------KK-TAT-KTAVD-G-ER-Q-HP---K--TRSSRAG
Dsimulans%A%162%H10604 MS----------GRG--K----GGK-------VKGKA-----K--SRSNRAG
Dsechellia%A%171%H10555 MS----------GRG--K----GGK-------VKGKA-----K--SRSNRAG
Dmelanogaster%A%176%H14002 MS----------GRG--K----GGK-------VKGKA-----K--SRSNRAG
Amellifera%A%187%H85295 MS----------GRG--K----GGK-------AKAKA-----K--SRSNRAG
Dyakuba%A%190%H9690 MS----------GRG--K----GGK-------VKGKA-----K--SRSNRAG
Dpersimilis%A%193%H70990 MS----------GRG--K----GGK-------VKGKA-----K--SRSNRAG
Dhydei%A%195%H2417 MS----------GRG--K----GGK-------VKGKA-----K--SRSNRAG
Tcastaneum%A%196%H21489 MS----------GRG--K----GGK-------VKGKA-----K--SRSNRAG
Dananassae%A%217%H61593 MS----------GRG--K----GGK-------VKGKA-----K--SRSNRAG
Dwillistoni%A%222%H70935 MS----------GRG--K----GGK-------VKGKA-----K--SRSNRAG
Rcommunis%P%225%H17144 MA----------GRG--K--SLGS-A-A----AK-KA---T----SRSSKAG
Dgrimshawi%A%231%B4JZ46 MS----------GRG--K----GGK-------VKGKA-----K--SRSNRAG
Agambiae%A%273%H56973 MS----------GRG--K----GGK-------VKGKA-----K--SRSNRAG
Damericana%A%274%H9816 MS----------GRG--K----GGK-------VKGKA-----K--SRSNRAG
Nvitripennis%A%332%H80132 MS----------GRG--K---GGGK-------VKGK----S-K--TRSNRAG
Nvectensis%A%357%H55467 MS----------GRG--K-----GKAKG-T-----K----S-K--TRSSRAG
Sjaponicum%A%363%H16909 MS----------GRG--K----GGKVR--S-----KA-----K--TRSARAG
Dvirilis%A%364%H72191 MS----------GRG--K----GGK-------VKGKA-----K--SRSNRAG
Tnigroviridis%A%385%H88187 MS----------GRG--K--T-GGK-------ARAKA-----K--SRSSRAG
Osativa%P%466%H1120 MA----------GRG--K-A-IGA-G-A----AK-KA---T----SRSSKAG
Ptrichocarpa%P%480%H6266 MA----------GRG--K--TLG------SGT--AK------KATSRSSKAG
Vvinifera%P%490%H48465 MA----------GRG--K--SLGA-G-A----AK-KA---T----SRSSKAG
Ppatens%P%500%H4176 MS----------GRG--K-G-AGA---A----AR-K------KSVTKSAKAG
Mtruncatula%P%525%H12240 MSSTGT-TKG--GRG--K-----PKA-A--------------KSVSRSSKAG
Cquinquefasciatus%A%528%H14440 MS----------GRG--K----GGK-------VKGA----S-K--TRSSRAG
Plividus%A%528%H7109 MS----------GRG--K--S--GK-------ARTKA-----K--SRSSRAG
Pmiliaris%A%528%P91960 MS----------GRG--K----GAK---------AK----SGKSVTRSSRAG
Apisum%A%530%H21914 MS----------GRG--K----AGK-------AKGGK---S-K--TRSSRAG
Bmori%A%530%H8308 MS----------GRG--K----GGK-------VKGKV-----K--SRSNRAG
Xbocki%A%538%H5909 MS----------GRG--K----GGK-------VRSKA-----K--TRSSRAG
Lsalmonis%A%567%H17911 MS----------GRG--K----GGK-------VKGKA-----K--SRSSRAG
Bfloridae%A%575%H53290 MS----------GRG--K----GGK-------ARAKA-----K--SRSSRAG
Sbicolor%P%730%H39059 MA----------GRG--K-A-IG------SG-A-AK------KAMSRSSKAG
Aaegypti%A%792%H19431 MS----------GRG--K----GGK-------VRAKA-----K--TRSSRAG
Pdumerilii%A%870%H31209 MS----------GRG--K----GGK-------AKGKS-----K--TRSSRAG
Spurpuratus%A%870%H3HSE2 MT----------GRG--K----GGK-------AKSKA-----K--SRSSRAG
Gmax%P%975%H56567 MA----------GRG--K--T-LG-----S-SA-AK------KATSRSSKAG
Cvariopedatus%A%978%H3281 MS----------GRG--K----GGK-------AKGKS-----K--TRSSRAG
Bnapus%P%1100%H25096 MESSPAAAAK-PARGA------GGR-KG--G-DR-K------KSVSKSVKAG
Ggallus%A%1100%H816 MS----------GRG--KQ---GGK-------VRAKA-----K--SRSSRAG
Tguttata%A%1222%H19321 MS----------GRG--KQ---GGK-------VRAKA-----K--SRSSRAG
Mtrossulus%A%1242%H3075 MS----------GRG--K----GGK-------AKAKA-----K--SRSSRAG
Hmagnipapillata%A%1290%H66909 MS----------GRG--K----GGK-K--SG----K----S-K--TRSSRAG
Cmoschata%A%1300%H31363 MS----------GRG--KQ---GGK-------ARAKA-----K--SRSSRAG
Medulis%A%1565%H3076 MS----------GRG--K----GGK-------AKAKA-----K--SRSSRAG
Mcalifornianus%A%1575%H3074 MS----------GRG--K----GGK-------AKAKA-----K--SRSSRAG
Hdiscus%A%1600%H6017 MS----------GRG--K----GGK----T---KAKA-----K--SRSSRAG
Smarginatus%A%1662%H2898 MS----------GRG--K----GGK-------AKAKA-----K--SRSSRAG
Xtropicalis%A%1700%H25358 MS----------GRG--KQ---GGK-------VRAKA-----K--TRSSRAG
Drerio%A%1711%H19792 MS----------GRG--K--T-GGK-------ARAKA-----K--SRSSRAG
Iscapularis%A%2103%H17588 MS----------GRG--K----GGK-------VKGK----S-K--TRSSRAG
Pcrispum%P%2200%H31000 METAGKAKKGFGGR---K----GGP--------R-K------KSVTRSVKAG
Omykiss%A%2347%H19059 MS----------GRG--K--T-GGK-------ARAKA-----K--SRSSRAG
Cfamiliaris%A%2445%H26296 MS----------GRG--KQ---GGK-------ARAKA-----K--SRSSRAG
Ecaballus%A%2463%H21532 MS----------GRG--KQ---GGK-------ARAKA-----K--SRSSRAG
Mmusculus%A%2664%H540 MS----------GRG--KQ---GGK-------ARAKA-----K--SRSSRAG
Sscrofa%A%2700%H21627 MS----------GRG--KQ---GGK-------ARAKA-----K--TRSSRAG
Zmays%P%2800%H20095 MA----------GRG--K---AIG-----SGAAK-KA---T----SRSSKAG
Rnorvegicus%A%2835%H25777 MS----------GRG--KQ---GGK-------ARAKA-----K--SRSSRAG
Btaurus%A%2900%H5797 MS----------GRG--KQ---GGK-------ARAKA-----K--SRSSRAG
Oanatinus%A%2993%H24166 MS----------GRG--KQ---GGK-------VRAKA-----K--SRSSRAG
Amelanoleuca%A%3000%H43868 MS----------GRG--KQ---GGK-------ARAKA-----K--SRSSRAG
Xlaevis%A%3031%H2727 MS----------GRG--KQ---GGK----T---RAKA-----K--TRSSRAG
Mmulatta%A%3071%H25912 MS----------GRG--KQ---GGK-------ARAKA-----K--SRSSRAG
Hsapiens%A%3108%H494 MS----------GRG--KQ---GGK-------ARAKA-----K--SRSSRAG
Ptroglodytes%A%3175%H25455 MS----------GRG--KQ---GGK-------ARAKA-----K--SRSSRAG
Ssalar%A%3198%H19300 MS----------GRG--K--T-GGK-------ARAKA-----K--SRSSRAG
Mfascicularis%A%3335%H41958 MS----------GRG--KQ---GGK-------ARAKA-----K--SRSSRAG
Mdomestica%A%3475%H24661 MS----------GRG--KQ---GGK-------ARAKA-----K--TRSSRAG
Psativum%P%4773%H30652 MDASTKTKKGA-GR---K---GGGP--------R-K------KSVTRSVRAG
Bgargarizans%A%5600%H6629 MS----------GRG--KR----GK-------VRAKA-----K--TRSSRAG

## Sheet: Fig 1D Heatmap Data
species_kingdom_size	R3	S10	R11	S15	R17	R20
Bbovis_R_8	R	T	-	S	K	K
Cparvum_R_8	R	T	R	T	N	K
Tparva_R_8	R	-	-	-	K	K
Agossypii_F_9	-	S	-	S	R	K
Ppastoris_F_9	-	S	-	S	R	K
Tannulata_R_9	R	-	-	-	K	K
Chominis_R_10	R	T	R	T	N	K
Glamblia_R_10	-	S	-	-	R	R
Lthermotolerans_F_10	-	S	-	S	R	K
Zrouxii_F_10	-	S	-	S	R	K
Klactis_F_11	-	S	-	S	R	K
Sjaponicus_F_11	-	-	-	S	R	K
Cglabrata_F_12	-	S	-	S	R	K
Dhansenii_F_12	-	S	-	S	R	K
Gintestinalis_R_12	-	S	-	-	R	R
Scerevisiae_F_12	-	S	-	S	R	K
Olucimarinus_P_13	R	S	-	-	R	K
Otauri_P_13	R	T	-	-	R	K
Spombe_F_14	-	-	-	S	R	K
Cdubliniensis_F_15	-	T	-	S	R	K
Ctropicalis_F_15	-	S	-	S	R	K
Lelongisporus_F_15	-	S	-	S	R	K
Pstipitis_F_15	-	S	-	S	R	K
Vpolyspora_F_15	-	T	-	S	R	K
Clusitaniae_F_16	-	S	-	S	R	K
Cneoformans_F_19	-	S	-	T	R	K
Pyoelii_R_20	R	-	-	T	N	K
Umaydis_F_20	-	S	-	-	R	K
Mpusilla_P_21	R	S	-	-	R	K
Msp._P_21	R	S	-	-	R	K
Tbrucei_R_21	-	S	-	S	R	K
Ylipolytica_F_21	-	S	-	T	R	K
Mcanis_F_23	-	S	-	T	R	K
Pfalciparum_R_23	R	-	-	S	N	K
Pknowlesi_R_24	R	-	-	-	N	K
Pvivax_R_27	R	-	-	-	N	K
Aclavatus_F_28	-	S	-	-	R	K
Calbicans_F_28	-	T	-	S	R	K
Pmarinus_R_28	R	S	-	-	R	K
Valbo_F_28	-	S	-	-	R	K
Afumigatus_F_29	-	S	-	-	R	K
Aterreus_F_29	-	S	-	-	R	K
Cimmitis_F_29	-	S	-	S	R	K
Cposadasii_F_29	-	S	-	S	R	K
Pbrasiliensis_F_30	-	S	-	T	R	K
Pmarneffei_F_30	-	S	-	S	R	K
Ureesii_F_30	-	S	-	S	R	K
Enidulans_F_31	-	S	-	-	R	K
Linfantum_R_32	-	-	R	S	K	K
Nfischeri_F_32	-	S	-	-	R	K
Acapsulatus_F_33	-	S	-	T	R	K
Lmajor_R_33	-	-	R	S	K	K
Aniger_F_34	-	S	-	-	R	K
Ddiscoideum_R_34	-	-	R	-	K	K
Panserina_F_34	-	S	-	-	R	K
Pchrysogenum_F_34	-	S	-	-	R	K
Tpseudonana_R_34	R	-	-	-	S	K
Cglobosum_F_35	-	S	-	-	R	K
Ccinerea_F_36	-	-	-	S	R	K
Gzeae_F_36	-	S	-	-	R	K
Aoryzae_F_37	-	S	-	-	R	K
Ncrassa_F_37	-	S	-	-	R	K
Pnodorum_F_37	-	S	-	S	R	K
Ptritici_F_38	-	S	-	S	R	K
Ssclerotiorum_F_38	-	T	-	-	R	K
Mbrevicollis_F_39	-	-	-	-	R	R
Aflavus_F_40	-	S	-	-	R	K
Nhaematococca_F_40	-	S	-	-	R	K
Mgrisea_F_41	-	S	-	-	R	K
Bfuckeliana_F_42	-	T	-	-	R	K
Odioica_A_51	R	S	-	-	R	R
Tcruzi_R_55	-	S	-	-	R	K
Adermatitidis_F_65	-	S	-	T	R	K
Ptetraurelia_R_72	-	-	-	-	R	K
Tgondii_R_80	R	S	-	-	R	K
Mglobosa_F_89	-	S	-	T	R	K
Tadhaerens_A_98	R	-	R	-	R	R
Celegans_A_100	R	T	-	-	R	R
Tthermophila_R_104	-	T	-	-	R	R
Bmalayi_A_108	R	S	-	-	R	R
Cbriggsae_A_108	R	T	-	-	R	R
Phumanus_A_108	R	-	K	-	R	R
Cintestinalis_A_117	R	-	-	S	R	R
Creinhardtii_P_121	R	T	-	-	R	K
Dmojavensis_A_130	R	-	K	-	R	R
Derecta_A_135	R	-	K	-	R	R
Vcarteri_P_138	R	T	-	-	R	K
Athaliana_P_157	R	S	K	T	R	K
Tvaginalis_R_160	-	-	R	-	R	R
Dsimulans_A_162	R	-	K	-	R	R
Dsechellia_A_171	R	-	K	-	R	R
Dmelanogaster_A_176	R	-	K	-	R	R
Amellifera_A_187	R	-	K	-	R	R
Dyakuba_A_190	R	-	K	-	R	R
Dpersimilis_A_193	R	-	K	-	R	R
Dhydei_A_195	R	-	K	-	R	R
Tcastaneum_A_196	R	-	K	-	R	R
Dananassae_A_217	R	-	K	-	R	R
Dwillistoni_A_222	R	-	K	-	R	R
Rcommunis_P_225	R	-	K	T	R	K
Dgrimshawi_A_231	R	-	K	-	R	R
Agambiae_A_273	R	-	K	-	R	R
Damericana_A_274	R	-	K	-	R	R
Nvitripennis_A_332	R	-	K	S	R	R
Nvectensis_A_357	R	T	-	S	R	R
Sjaponicum_A_363	R	S	-	-	R	R
Dvirilis_A_364	R	-	K	-	R	R
Tnigroviridis_A_385	R	-	R	-	R	R
Osativa_P_466	R	-	K	T	R	K
Ptrichocarpa_P_480	R	S	-	-	R	K
Vvinifera_P_490	R	-	K	T	R	K
Ppatens_P_500	R	-	R	-	K	K
Mtruncatula_P_525	R	-	-	-	R	K
Cquinquefasciatus_A_528	R	-	K	S	R	R
Plividus_A_528	R	-	R	-	R	R
Pmiliaris_A_528	R	-	-	S	R	R
Apisum_A_530	R	-	K	S	R	R
Bmori_A_530	R	-	K	-	R	R
Xbocki_A_538	R	-	R	-	R	R
Lsalmonis_A_567	R	-	K	-	R	R
Bfloridae_A_575	R	-	R	-	R	R
Sbicolor_P_730	R	S	-	-	R	K
Aaegypti_A_792	R	-	R	-	R	R
Pdumerilii_A_870	R	-	K	-	R	R
Spurpuratus_A_870	R	-	K	-	R	R
Gmax_P_975	R	S	-	-	R	K
Cvariopedatus_A_978	R	-	K	-	R	R
Bnapus_P_1100	R	-	R	-	K	K
Ggallus_A_1100	R	-	R	-	R	R
Tguttata_A_1222	R	-	R	-	R	R
Mtrossulus_A_1242	R	-	K	-	R	R
Hmagnipapillata_A_1290	R	S	-	S	R	R
Cmoschata_A_1300	R	-	R	-	R	R
Medulis_A_1565	R	-	K	-	R	R
Mcalifornianus_A_1575	R	-	K	-	R	R
Hdiscus_A_1600	R	T	K	-	R	R
Smarginatus_A_1662	R	-	K	-	R	R
Xtropicalis_A_1700	R	-	R	-	R	R
Drerio_A_1711	R	-	R	-	R	R
Iscapularis_A_2103	R	-	K	S	R	R
Pcrispum_P_2200	R	-	R	-	R	K
Omykiss_A_2347	R	-	R	-	R	R
Cfamiliaris_A_2445	R	-	R	-	R	R
Ecaballus_A_2463	R	-	R	-	R	R
Mmusculus_A_2664	R	-	R	-	R	R
Sscrofa_A_2700	R	-	R	-	R	R
Zmays_P_2800	R	S	K	T	R	K
Rnorvegicus_A_2835	R	-	R	-	R	R
Btaurus_A_2900	R	-	R	-	R	R
Oanatinus_A_2993	R	-	R	-	R	R
Amelanoleuca_A_3000	R	-	R	-	R	R
Xlaevis_A_3031	R	T	R	-	R	R
Mmulatta_A_3071	R	-	R	-	R	R
Hsapiens_A_3108	R	-	R	-	R	R
Ptroglodytes_A_3175	R	-	R	-	R	R
Ssalar_A_3198	R	-	R	-	R	R
Mfascicularis_A_3335	R	-	R	-	R	R
Mdomestica_A_3475	R	-	R	-	R	R
Psativum_P_4773	R	-	R	-	R	R
Bgargarizans_A_5600	R	-	R	-	R	R

## Sheet: Canonical H2A Isoforms
Table contains species that have multiple canonical H2A isoforms. The total number of isoforms (n) with the indicated amino acid features is listed.
For example, B. bovis has two isoforms, one with R3 and one without R3. Of these two, one has S10 and one does not. Neither isoform contains R11…etc.
The last four columns report isoforms containing arginine and serine/threonine residues in the H2A NTD positions other than those indicated in previous columns.
Species	Kingdom	Genome Size	n	R3	No R3	S/T10	No S/T10	R11	No R11	S/T15	No S/T 15	R17	No R17	R20	No R20	Additional R	No additional R	Additional S/T	No additional S/T
B. bovis	Protist	8	2	1	1	1	1	0	2	2	0	1	1	1	1	0	2	1	1
C. parvum	Protist	8	2	1	1	2	0	1	1	2	0	1	1	1	1	0	2	2	0
T. parva	Protist	8	4	2	2	2	2	0	4	2	2	2	2	2	2	0	4	4	0
C. hominis	Protist	10	2	1	1	2	0	1	1	2	0	1	1	1	1	0	2	2	0
L. thermotolerans	Fungi	10	2	0	2	2	0	0	2	2	0	1	1	1	1	1	1	2	0
O. lucimarinus	Plant	13	3	1	2	2	1	1	2	2	1	2	1	1	2	1	2	3	0
C. dubliniensis	Fungi	15	2	0	2	2	0	0	2	2	0	1	1	1	1	0	2	2	0
V. polyspora	Fungi	15	2	0	2	2	0	0	2	1	1	1	1	1	1	0	2	2	0
P. yoelii	Protist	20	2	1	1	1	1	0	2	1	1	1	1	1	1	0	2	2	0
M. pusilla	Plant	21	2	1	1	2	0	0	2	1	1	2	0	0	2	0	2	2	0
M. sp.	Plant	21	2	1	1	1	1	0	2	1	1	2	0	0	2	0	2	2	0
P. falciparum	Protist	23	2	1	1	1	1	0	2	1	1	1	1	1	1	0	2	2	0
P. knowlesi	Protist	24	2	1	1	1	1	0	2	1	1	1	1	1	1	0	2	2	0
P. vivax	Protist	27	2	1	1	1	1	0	2	1	1	1	1	1	1	0	2	2	0
C. albicans	Fungi	28	2	0	2	2	0	0	2	2	0	1	1	1	1	0	2	2	0
C. posadasii	Fungi	29	2	0	2	2	0	0	2	2	0	1	1	0	2	1	1	2	0
P. marneffei	Fungi	30	2	1	1	2	0	0	2	0	2	2	0	0	2	0	2	2	0
U. reesii	Fungi	30	2	0	2	1	1	0	2	2	0	1	1	0	2	1	1	2	0
A. capsulatus	Fungi	33	2	0	2	1	1	0	2	2	0	1	1	1	1	0	2	2	0
P. anserina	Fungi	34	2	0	2	2	0	0	2	0	2	1	1	1	1	0	2	2	0
T. pseudonana	Protist	34	2	1	1	1	1	0	2	1	1	1	1	0	2	0	2	1	1
P. tritici	Fungi	38	2	1	1	1	1	0	2	1	1	2	0	0	2	0	2	2	0
N. haematococca	Fungi	40	2	0	2	2	0	0	2	0	2	1	1	1	1	0	2	2	0
O. dioica	Animal	51	2	1	1	2	0	0	2	1	1	2	0	2	0	0	2	2	0
L. bicolor	Fungi	65	2	0	2	1	1	1	1	1	1	1	1	0	2	0	2	2	0
T. gondii	Protist	80	3	2	1	3	0	0	3	1	2	2	1	1	2	0	3	3	0
M. globosa	Fungi	89	2	0	2	1	1	1	1	1	1	1	1	1	1	0	2	2	0
C. reinhardtii	Plant	121	2	1	1	1	1	1	1	1	1	2	0	0	2	0	2	1	1
V. carteri	Plant	138	2	1	1	1	1	0	2	1	1	2	0	0	2	0	2	1	1
A. thaliana	Plant	157	6	5	1	1	5	1	5	3	3	4	2	2	4	1	5	6	0
D. sechellia	Animal	171	2	2	0	0	2	0	2	0	2	2	0	1	1	0	2	2	0
R. communis	Plant	225	7	5	2	3	4	1	6	3	4	6	1	3	4	1	6	6	1
D. grimshawi	Animal	231	2	2	0	0	2	0	2	0	2	2	0	2	0	1	1	2	0
N. vectensis	Animal	357	3	3	0	2	1	2	1	0	3	3	0	2	1	0	3	3	0
S. japonicum	Animal	363	2	2	0	1	1	0	2	0	2	1	1	2	0	1	1	2	0
S. mansoni	Animal	363	6	6	0	3	3	4	2	0	6	5	1	6	0	3	3	6	0
T. nigroviridis	Animal	385	3	3	0	1	2	1	2	2	1	3	0	2	1	0	3	3	0
O. sativa	Plant	466	7	5	2	2	5	2	5	1	6	7	0	2	5	0	7	3	4
P. trichocarpa	Plant	480	7	5	2	1	6	1	6	4	3	6	1	2	5	3	4	7	0
V. vinifera	Plant	490	6	5	1	2	4	1	5	4	2	4	2	2	4	1	5	6	0
P. patens	Plant	500	7	6	1	4	3	2	5	6	1	5	2	2	5	0	7	5	2
M. truncatula	Plant	525	4	4	0	0	4	3	1	3	1	3	1	2	2	0	4	4	0
C. quinquefasciatus	Animal	528	5	5	0	1	4	1	4	1	4	3	2	4	1	3	2	5	0
P. miliaris	Animal	528	2	2	0	2	0	1	1	1	1	2	0	2	0	0	2	2	0
B. mori	Animal	530	2	2	0	1	1	0	2	0	2	1	1	2	0	0	2	2	0
B. floridae	Animal	575	6	6	0	0	6	3	3	1	5	5	1	5	1	2	4	6	0
S. bicolor	Plant	730	8	6	2	0	8	2	6	4	4	8	0	2	6	0	8	5	3
A. aegypti	Animal	792	4	4	0	0	4	2	2	1	3	4	0	4	0	1	3	4	0
G. max	Plant	975	5	3	2	1	4	0	5	2	3	5	0	2	3	1	4	4	1
X. tropicalis	Animal	1700	2	2	0	1	1	1	1	1	1	2	0	1	1	0	2	2	0
M. musculus	Animal	2664	3	2	1	0	3	3	0	0	3	3	0	3	0	0	3	3	0
Z. mays	Plant	2800	5	4	1	2	3	2	3	2	3	5	0	2	3	0	5	2	3
X. laevis	Animal	3031	2	2	0	1	1	1	1	0	2	2	0	1	1	0	2	2	0
S. salar	Animal	3198	2	2	0	1	1	1	1	1	1	2	0	2	0	0	2	2	0
P. sativum	Plant	4773	2	2	0	0	2	2	0	1	1	2	0	2	0	0	2	2	0
B. gargarizans	Animal	5600	2	2	0	0	2	2	0	0	2	2	0	2	0	1	1	2	0
